# Supplementary material for: Investigation of an Impedimetric LaSrMnO3-Au/Y2O3-ZrO2-Al2O3 Composite NOx Sensor
Source: Materials (Basel). 2022 Feb 2;15(3):1165. doi: 10.3390/ma15031165 (PMC8837989; doi:10.3390/ma15031165)
Supplement: Supplementary file 1 [file materials-15-01165-s001.zip]

Archive with 1 entries (1 files):
- materials-1570515-supplementary.pdf
